# Supplementary material for: Molecular Insights into Rhodococcus sp. A17: Physiological Adaptations and Degradation Characteristics for Organic Contamination at Alkaline pH
Source: Life (Basel). 2026 Feb 2;16(2):252. doi: 10.3390/life16020252 (PMC12941523; doi:10.3390/life16020252)
Supplement: Supplementary file 1 [file life-16-00252-s001.zip]

Archive with 1 entries (1 files):
- life-4092609-supplementary.pdf
